# Supplementary material for: Identification of cell division cycle 20 as a candidate biomarker and potential therapeutic target in bladder cancer using bioinformatics analysis
Source: Biosci Rep. 2020 Jul 27;40(7):BSR20194429. doi: 10.1042/BSR20194429 (PMC7385587; doi:10.1042/BSR20194429)
Supplement: Supplementary Materials Files S1-S3 [file BSR-2019-4429_supp.zip › BSR-2019-4429_suppS1.txt]

GSE7476

library(affy)
affy.data<-ReadAffy()
N=length(affy.data)
N
eset.rma=rma(affy.data)
exprSet=exprs(eset.rma)
colnames(exprSet) = c("GSM180991","GSM180992","GSM180993","GSM180994","GSM180995","GSM180996","GSM180997","GSM180998","GSM180999","GSM181000","GSM181001","GSM181002")

library(readxl)
pheno <- read_excel("pheno.xlsx")
pheno


library(reshape2)
exprSet_L=melt(exprSet)
head(exprSet_L)

dim(exprSet_L)

library(tidyverse)
exprSet_LS=left_join(exprSet_L,pheno,by=c("Var2"="id"))
head(exprSet_LS)

p=ggplot(exprSet_LS,aes(x=Var2,,y=value,fill=Sample))+geom_boxplot() + coord_flip()
print(p)


design.factor = factor(pheno$Sample, levels=c("control","case"))
design.matrix = model.matrix(~0+design.factor)
colnames(design.matrix) = levels(design.factor)
design.matrix


library(limma)
fit <- lmFit(exprSet, design.matrix)
cont.matrix <- makeContrasts(case-control, levels=design.matrix)
fit2 <- contrasts.fit(fit, cont.matrix)
fit2 <- eBayes(fit2)
DEG <- topTable(fit2,adjust="fdr",sort.by="B",number=100000)
head(DEG)

library("annotate")
library("hgu133plus2.db")
DEG$Symbols<-getSYMBOL(rownames(DEG),"hgu133plus2.db")
DEG$ENTREZID<-getEG(rownames(DEG),"hgu133plus2.db")
DEG=na.omit(DEG)
head(DEG)
write.table(DEG,"DEG.txt")
DEG <- read.csv("./DEG.txt", row.names=NULL, sep="")
colnames(DEG) = c("ID","logFC", "AveExpr", "t", "P.Value", "adj.P.Val", "B" ,"Gene.symbol" ,"ENTREZID")

library(tidyverse)
a=as.data.frame(exprSet)
expr_matrix=rownames_to_column(a,var="ID")
ID_gene=dplyr::select(as.data.frame(DEG),ID,Gene.symbol)
gene_expr=left_join(ID_gene,expr_matrix,by="ID")
gene_expr_means=gene_expr %>% mutate(expr_means = rowSums(.[3:14])/12)
gene_expr_means_desc=arrange(gene_expr_means, desc(expr_means))
gene_expr_means_desc_dis=distinct(gene_expr_means_desc, Gene.symbol, .keep_all = TRUE)
gene_expr_means_desc_dis_col=column_to_rownames(gene_expr_means_desc_dis,var = "Gene.symbol") [,2:13]
write.csv(gene_expr_means_desc_dis_col,"unigene_expr.csv")
unigene_expr=gene_expr_means_desc_dis_col


library(limma)
fit <- lmFit(unigene_expr, design.matrix)
cont.matrix <- makeContrasts(case-control, levels=design.matrix)
fit2 <- contrasts.fit(fit, cont.matrix)
fit2 <- eBayes(fit2)
DEG_unigene_expr <- topTable(fit2,adjust="fdr",sort.by="B",number=100000)
head(DEG_unigene_expr)
write.table(DEG_unigene_expr,"DEG_unigene_expr.txt")


res <- DEG_unigene_expr
logFC_cutoff <- 1
res$change = as.factor(ifelse(res$P.Value < 0.01 & abs(res$logFC) > logFC_cutoff,
                              ifelse(res$logFC > logFC_cutoff,
                                     "UP", "DOWN"), "NOT"))
this_tile <- paste0("Cutoff for logFC is ", round(logFC_cutoff, 3), "\nThe number
of up gene is ", nrow(res[res$change ==
                            "UP", ]), "\nThe number of down gene is ", nrow(res[res$change == "DOWN", ]))
## Construct the plot object
library(ggplot2)
ggplot(data = res, aes(x = logFC, y = -log10(P.Value), color = change)) +
  geom_point(alpha = 0.4, size = 1.75) +
  theme_set(theme_set(theme_bw(base_size = 20))) + xlab("log2 fold change") +
  ylab("-log10 p-value") + ggtitle(this_tile) +
  theme(plot.title = element_text(size = 15, hjust = 0.5)) +
  scale_colour_manual(values = c("blue", "black",
                                 "red")) ## corresponding to the levels(res$change)
write.table(res,"res.txt")


GSE13507

library(limma)
Intensities <- read.delim("GSE13507_illumina_raw.txt",row.names="ID_REF")
head(Intensities)

x <- new("EListRaw")
x$E <- as.matrix(Intensities)
raw_BGcorrected = backgroundCorrect(x, "normexp", normexp.method = "rma",offset = 50)
raw_BGandNormalized = normalizeBetweenArrays(raw_BGcorrected, method="quantile")


raw_aver = avereps(raw_BGandNormalized,ID=raw_BGandNormalized$genes$ProbeName)
exprSet = raw_aver[["E"]]
colnames(exprSet) = c("GSM340537","GSM340538","GSM340539","GSM340540","GSM340541","GSM340543","GSM340544","GSM340545","GSM340546","GSM340547","GSM340548","GSM340549","GSM340550","GSM340551","GSM340552","GSM340553","GSM340554","GSM340555","GSM340556","GSM340557","GSM340558","GSM340559","GSM340560","GSM340561","GSM340562","GSM340563","GSM340564","GSM340565","GSM340566","GSM340567","GSM340568","GSM340569","GSM340570","GSM340571","GSM340572","GSM340573","GSM340574","GSM340575","GSM340576","GSM340577","GSM340578","GSM340579","GSM340580","GSM340581","GSM340582","GSM340583","GSM340584","GSM340585","GSM340586","GSM340587","GSM340588","GSM340589","GSM340590","GSM340591","GSM340592","GSM340593","GSM340594","GSM340595","GSM340596","GSM340597","GSM340598","GSM340599","GSM340600","GSM340601","GSM340602","GSM340603","GSM340604","GSM340605","GSM340606","GSM340607","GSM340608","GSM340609","GSM340610","GSM340611","GSM340612","GSM340613","GSM340614","GSM340615","GSM340616","GSM340617","GSM340618","GSM340619","GSM340620","GSM340621","GSM340622","GSM340623","GSM340624","GSM340625","GSM340626","GSM340627","GSM340628","GSM340629","GSM340630","GSM340631","GSM340632","GSM340633","GSM340634","GSM340635","GSM340636","GSM340637","GSM340638","GSM340639","GSM340640","GSM340641","GSM340642","GSM340643","GSM340644","GSM340645","GSM340646","GSM340647","GSM340648","GSM340649","GSM340650","GSM340651","GSM340652","GSM340653","GSM340654","GSM340655","GSM340656","GSM340657","GSM340658","GSM340659","GSM340660","GSM340661","GSM340662","GSM340663","GSM340664","GSM340665","GSM340666","GSM340667","GSM340668","GSM340669","GSM340670","GSM340671","GSM340672","GSM340673","GSM340674","GSM340675","GSM340676","GSM340677","GSM340678","GSM340679","GSM340680","GSM340681","GSM340682","GSM340683","GSM340684","GSM340685","GSM340686","GSM340687","GSM340688","GSM340689","GSM340690","GSM340691","GSM340692","GSM340693","GSM340694","GSM340695","GSM340696","GSM340697","GSM340698","GSM340699","GSM340700","GSM340701","GSM340702","GSM340703","GSM340704","GSM340705","GSM340706","GSM340707","GSM340708","GSM340709","GSM340710","GSM340711","GSM340712","GSM340713","GSM340714","GSM340715","GSM340716","GSM340717","GSM340718","GSM340719","GSM340720","GSM340721","GSM340722","GSM340723","GSM340724","GSM340725","GSM340726","GSM340727","GSM340728","GSM340729","GSM340730","GSM340731","GSM340732","GSM340733","GSM340734","GSM340735","GSM340736","GSM340737","GSM340738","GSM340739","GSM340740","GSM340741","GSM340742","GSM340743","GSM340744","GSM340745","GSM340746","GSM340747","GSM340748","GSM340749","GSM340750","GSM340751","GSM340752","GSM340753","GSM340754","GSM340755","GSM340756","GSM340757","GSM340758","GSM340759","GSM340760","GSM340761","GSM340762","GSM340763","GSM340764","GSM340765","GSM340766","GSM340767","GSM340768","GSM340769","GSM340770","GSM340771","GSM340772","GSM340773","GSM340774","GSM340775","GSM340776","GSM340777","GSM340778","GSM340779","GSM340780","GSM340781","GSM340782","GSM340783","GSM340784","GSM340785","GSM340786","GSM340787","GSM340788","GSM340789","GSM340790","GSM340791","GSM340792")

library(readxl)
pheno <- read_excel("pheno.xlsx")
pheno

library(reshape2)
exprSet_L=melt(exprSet)
head(exprSet_L)

dim(exprSet_L)

library(tidyverse)
exprSet_LS=left_join(exprSet_L,pheno,by=c("Var2"="id"))
head(exprSet_LS)

p=ggplot(exprSet_LS,aes(x=Var2,y=value,fill=Sample))+geom_boxplot()
print(p)

design.factor = factor(pheno$Sample, levels=c("control","case"))
design.matrix = model.matrix(~0+design.factor)
colnames(design.matrix) = levels(design.factor)
design.matrix


library(limma)
fit <- lmFit(exprSet, design.matrix)
cont.matrix <- makeContrasts(case-control, levels=design.matrix)
fit2 <- contrasts.fit(fit, cont.matrix)
fit2 <- eBayes(fit2)
DEG <- topTable(fit2,adjust="fdr",sort.by="B",number=100000)
head(DEG)

library("annotate")
library("illuminaHumanv2.db")
DEG$Symbols<-getSYMBOL(rownames(DEG),"illuminaHumanv2.db")
DEG$ENTREZID<-getEG(rownames(DEG),"illuminaHumanv2.db")
DEG=na.omit(DEG)
head(DEG)
write.table(DEG,"DEG.txt")
DEG <- read.csv("./DEG.txt", row.names=NULL, sep="")
colnames(DEG) = c("ID","logFC", "AveExpr", "t", "P.Value", "adj.P.Val", "B" ,"Gene.symbol" ,"ENTREZID")

library(tidyverse)
a=as.data.frame(exprSet)
expr_matrix=rownames_to_column(a,var="ID")
ID_gene=dplyr::select(as.data.frame(DEG),ID,Gene.symbol)
gene_expr=left_join(ID_gene,expr_matrix,by="ID")
gene_expr_means=gene_expr %>% mutate(expr_means = rowSums(.[3:257])/255)
gene_expr_means_desc=arrange(gene_expr_means, desc(expr_means))
gene_expr_means_desc_dis=distinct(gene_expr_means_desc, Gene.symbol, .keep_all = TRUE)
gene_expr_means_desc_dis_col=column_to_rownames(gene_expr_means_desc_dis,var = "Gene.symbol") [,2:256]
write.csv(gene_expr_means_desc_dis_col,"unigene_expr.csv")
unigene_expr=gene_expr_means_desc_dis_col

library(limma)
fit <- lmFit(unigene_expr, design.matrix)
cont.matrix <- makeContrasts(case-control, levels=design.matrix)
fit2 <- contrasts.fit(fit, cont.matrix)
fit2 <- eBayes(fit2)
DEG_unigene_expr <- topTable(fit2,adjust="fdr",sort.by="B",number=100000)
head(DEG_unigene_expr)
write.table(DEG_unigene_expr,"DEG_unigene_expr.txt")

res <- DEG_unigene_expr
logFC_cutoff <- 1
res$change = as.factor(ifelse(res$P.Value < 0.01 & abs(res$logFC) > logFC_cutoff,
                              ifelse(res$logFC > logFC_cutoff,
                                     "UP", "DOWN"), "NOT"))
this_tile <- paste0("Cutoff for logFC is ", round(logFC_cutoff, 3), "\nThe number
of up gene is ", nrow(res[res$change ==
                            "UP", ]), "\nThe number of down gene is ", nrow(res[res$change == "DOWN", ]))
## Construct the plot object
library(ggplot2)
ggplot(data = res, aes(x = logFC, y = -log10(P.Value), color = change)) +
  geom_point(alpha = 0.4, size = 1.75) +
  theme_set(theme_set(theme_bw(base_size = 20))) + xlab("log2 fold change") +
  ylab("-log10 p-value") + ggtitle(this_tile) +
  theme(plot.title = element_text(size = 15, hjust = 0.5)) +
  scale_colour_manual(values = c("blue", "black",
                                 "red")) ## corresponding to the levels(res$change)
write.table(res,"res.txt")


## survival analysis
inputfile1="clinical_data.txt" #alive=0，dead=1
inputfile2="mRNA_data.txt" 

time_data<-read.table(inputfile1,header = T,sep = "\t",check.names = F)
geneEXP<-read.table(inputfile2,header = T,sep = "\t",check.names = F)
merger_data<-merge(time_data,geneEXP,by="id")
write.table(merger_data,"merger_data.txt",sep = "\t",row.names = F,quote = F)


library(survival)


inputfile="merger_data.txt"

mRNA<-read.table(inputfile,header=T,sep="\t",row.names = 1,check.names = F)

mRNAEXP=log2(mRNA[,3:ncol(mRNA)]+1)
mRNA=cbind(mRNA[,1:2],mRNAEXP)

coxR=data.frame()
coxf<-function(x){
  fmla1 <- as.formula(Surv(survival_time,status)~mRNA[,x])
  mycox <- coxph(fmla1,data=mRNA)
}
for(a in colnames(mRNA[,3:ncol(mRNA)])){
  mycox=coxf(a)
  coxResult = summary(mycox)
  coxR=rbind(coxR,cbind(mRNAname=a,HR=coxResult$coefficients[,"exp(coef)"],
                        P=coxResult$coefficients[,"Pr(>|z|)"]))
}
write.table(coxR,"coxResult.txt",sep="\t",row.names=F,quote=F)


inputmRNA<- read.table(inputfile,header=T,sep="\t",check.names = F)

inputmRNA$survival_time=inputmRNA$survival_time/12


for(a in colnames(inputmRNA[,3:ncol(inputmRNA)])){
  exp<-factor(ifelse(inputmRNA[,a]>median(inputmRNA[,a]),"high","low"))
  kms<-survfit(Surv(survival_time,status)~exp,data=inputmRNA)
  kmdffexp=survdiff(Surv(survival_time,status)~exp,data=inputmRNA)
  pValue=round(1-pchisq(kmdffexp$chisq,df=1),8)
  myname=unlist(strsplit(a,"\\|"))[1]
  pdffile=paste(myname,".pdf")
  pdf(file = pdffile,10,8)
  plot(kms,lty=1.8,col=c("red","green"),
       xlab="Survival time in years",ylab="Survival probabilities",
       main=paste(myname,"(P=", pValue ,")",sep=""))
  legend("bottomleft",c("High expression","Low expression"),lty=1.8,col=c("red","green"))
  dev.off()
}


GSE40355

library("limma")
dat = list.files("C:/Users/Administrator/Desktop/C",pattern = "txt")
dat
dat = read.maimages(files=dat, source="agilent", path="C:/Users/Administrator/Desktop/C",green.only=TRUE)
raw_BGcorrected = backgroundCorrect(dat, "normexp", normexp.method = "rma",offset = 50) 
raw_BGandNormalized = normalizeBetweenArrays(raw_BGcorrected, method="quantile")


raw_aver = avereps(raw_BGandNormalized,ID=raw_BGandNormalized$genes$ProbeName)
exprSet = raw_aver[["E"]]
colnames(exprSet) = c("GSM991923","GSM991924","GSM991925","GSM991926","GSM991927","GSM991928","GSM991929","GSM991930","GSM991931","GSM991932","GSM991933","GSM991934","GSM991935","GSM991936","GSM991937","GSM991938","GSM991939","GSM991940","GSM991941","GSM991942","GSM991943","GSM991944","GSM991945","GSM991946"
)
library(readxl)
pheno <- read_excel("pheno.xlsx")
pheno


library(reshape2)
exprSet_L=melt(exprSet)
head(exprSet_L)

dim(exprSet_L)

library(tidyverse)
exprSet_LS=left_join(exprSet_L,pheno,by=c("Var2"="id"))
head(exprSet_LS)

p=ggplot(exprSet_LS,aes(x=Var2,y=value,fill=Sample))+geom_boxplot()
print(p)


design.factor = factor(pheno$Sample, levels=c("control","case"))
design.matrix = model.matrix(~0+design.factor)
colnames(design.matrix) = levels(design.factor)
design.matrix


library(limma)
fit <- lmFit(exprSet, design.matrix)
cont.matrix <- makeContrasts(case-control, levels=design.matrix)
fit2 <- contrasts.fit(fit, cont.matrix)
fit2 <- eBayes(fit2)
DEG <- topTable(fit2,adjust="fdr",sort.by="B",number=100000)
head(DEG)

library("annotate")
library("HsAgilentDesign026652.db")
DEG$Symbols<-getSYMBOL(rownames(DEG),"HsAgilentDesign026652.db")
DEG$ENTREZID<-getEG(rownames(DEG),"HsAgilentDesign026652.db")
DEG=na.omit(DEG)
head(DEG)
write.table(DEG,"DEG.txt")
DEG <- read.csv("./DEG.txt", row.names=NULL, sep="")
colnames(DEG) = c("ID","logFC", "AveExpr", "t", "P.Value", "adj.P.Val", "B" ,"Gene.symbol" ,"ENTREZID")

library(tidyverse)
a=as.data.frame(exprSet)
expr_matrix=rownames_to_column(a,var="ID")
ID_gene=dplyr::select(as.data.frame(DEG),ID,Gene.symbol)
gene_expr=left_join(ID_gene,expr_matrix,by="ID")
gene_expr_means=gene_expr %>% mutate(expr_means = rowSums(.[3:26])/24)
gene_expr_means_desc=arrange(gene_expr_means, desc(expr_means))
gene_expr_means_desc_dis=distinct(gene_expr_means_desc, Gene.symbol, .keep_all = TRUE)
gene_expr_means_desc_dis_col=column_to_rownames(gene_expr_means_desc_dis,var = "Gene.symbol") [,2:25]
write.csv(gene_expr_means_desc_dis_col,"unigene_expr.csv")
unigene_expr=gene_expr_means_desc_dis_col


library(limma)
fit <- lmFit(unigene_expr, design.matrix)
cont.matrix <- makeContrasts(case-control, levels=design.matrix)
fit2 <- contrasts.fit(fit, cont.matrix)
fit2 <- eBayes(fit2)
DEG_unigene_expr <- topTable(fit2,adjust="fdr",sort.by="B",number=100000)
head(DEG_unigene_expr)
write.table(DEG_unigene_expr,"DEG_unigene_expr.txt")


res <- DEG_unigene_expr
logFC_cutoff <- 1
res$change = as.factor(ifelse(res$P.Value < 0.01 & abs(res$logFC) > logFC_cutoff,
                              ifelse(res$logFC > logFC_cutoff,
                                     "UP", "DOWN"), "NOT"))
this_tile <- paste0("Cutoff for logFC is ", round(logFC_cutoff, 3), "\nThe number
of up gene is ", nrow(res[res$change ==
                            "UP", ]), "\nThe number of down gene is ", nrow(res[res$change == "DOWN", ]))
## Construct the plot object
library(ggplot2)
ggplot(data = res, aes(x = logFC, y = -log10(P.Value), color = change)) +
  geom_point(alpha = 0.4, size = 1.75) +
  theme_set(theme_set(theme_bw(base_size = 20))) + xlab("log2 fold change") +
  ylab("-log10 p-value") + ggtitle(this_tile) +
  theme(plot.title = element_text(size = 15, hjust = 0.5)) +
  scale_colour_manual(values = c("blue", "black",
                                 "red")) ## corresponding to the levels(res$change)
write.table(res,"res.txt")


GSE52519

library(limma)
x <- read.ilmn(files="GSE52519_non-normalized.txt",expr="Sample",probeid="ID_REF",other.columns="Detection Pval")

y <- neqc(x,detection.p="Detection Pval") 

exprSet <- y$E

colnames(exprSet) = c("GSM1268190","GSM1268191","GSM1268192","GSM1268193","GSM1268194","GSM1268195","GSM1268196","GSM1268197","GSM1268198","GSM1268199","GSM1268200","GSM1268201"
)

library(readxl)
pheno <- read_excel("pheno.xlsx")
pheno


library(reshape2)
exprSet_L=melt(exprSet)
head(exprSet_L)

dim(exprSet_L)

library(tidyverse)
exprSet_LS=left_join(exprSet_L,pheno,by=c("Var2"="id"))
head(exprSet_LS)

p=ggplot(exprSet_LS,aes(x=Var2,y=value,fill=Sample))+geom_boxplot()
print(p)


design.factor = factor(pheno$Sample, levels=c("control","case"))
design.matrix = model.matrix(~0+design.factor)
colnames(design.matrix) = levels(design.factor)
design.matrix


library(limma)
fit <- lmFit(exprSet, design.matrix)
cont.matrix <- makeContrasts(case-control, levels=design.matrix)
fit2 <- contrasts.fit(fit, cont.matrix)
fit2 <- eBayes(fit2)
DEG <- topTable(fit2,adjust="fdr",sort.by="B",number=100000)
head(DEG)

library(tidyverse)
GPL6884 <- read.delim("./GPL6884.annot",
                      stringsAsFactors=FALSE,skip = 28)

a=as.data.frame(exprSet)
expr_matrix=rownames_to_column(a,var="ID")
ID_gene=select(as.data.frame(GPL6884),ID,Gene.symbol)
gene_expr=left_join(ID_gene,expr_matrix,by="ID")
gene_expr=na.omit(gene_expr)
gene_expr_means=gene_expr %>% mutate(expr_means = rowSums(.[3:14])/12)
gene_expr_means_desc=arrange(gene_expr_means, desc(expr_means))
gene_expr_means_desc_dis=distinct(gene_expr_means_desc, Gene.symbol, .keep_all = TRUE)
gene_expr_means_desc_dis_col=column_to_rownames(gene_expr_means_desc_dis,var = "Gene.symbol") [,2:13]
write.csv(gene_expr_means_desc_dis_col,"unigene_expr.csv")
unigene_expr=gene_expr_means_desc_dis_col


library(limma)
fit <- lmFit(unigene_expr, design.matrix)
cont.matrix <- makeContrasts(case-control, levels=design.matrix)
fit2 <- contrasts.fit(fit, cont.matrix)
fit2 <- eBayes(fit2)
DEG_unigene_expr <- topTable(fit2,adjust="fdr",sort.by="B",number=100000)
head(DEG_unigene_expr)
write.table(DEG_unigene_expr,"DEG_unigene_expr.txt")


res <- DEG_unigene_expr
logFC_cutoff <- 1
res$change = as.factor(ifelse(res$P.Value < 0.01 & abs(res$logFC) > logFC_cutoff,
                              ifelse(res$logFC > logFC_cutoff,
                                     "UP", "DOWN"), "NOT"))
this_tile <- paste0("Cutoff for logFC is ", round(logFC_cutoff, 3), "\nThe number
of up gene is ", nrow(res[res$change ==
                            "UP", ]), "\nThe number of down gene is ", nrow(res[res$change == "DOWN", ]))
## Construct the plot object
library(ggplot2)
ggplot(data = res, aes(x = logFC, y = -log10(P.Value), color = change)) +
  geom_point(alpha = 0.4, size = 1.75) +
  theme_set(theme_set(theme_bw(base_size = 20))) + xlab("log2 fold change") +
  ylab("-log10 p-value") + ggtitle(this_tile) +
  theme(plot.title = element_text(size = 15, hjust = 0.5)) +
  scale_colour_manual(values = c("blue", "black",
                                 "red")) ## corresponding to the levels(res$change)
write.table(res,"res.txt")


GSE65635

library(limma)
x <- read.ilmn(files="GSE65635_non-normalized.txt",expr="SAMPLE",probeid="ID_REF",other.columns="Detection Pval")

y <- neqc(x,detection.p="Detection Pval")

exprSet <- y$E

colnames(exprSet) = c("GSM1602279","GSM1602280","GSM1602281","GSM1602282","GSM1602283","GSM1602284","GSM1602285","GSM1602286","GSM1602287","GSM1602288","GSM1602289","GSM1602290"
)

library(readxl)
pheno <- read_excel("pheno.xlsx")
pheno


library(reshape2)
exprSet_L=melt(exprSet)
head(exprSet_L)

dim(exprSet_L)

library(tidyverse)
exprSet_LS=left_join(exprSet_L,pheno,by=c("Var2"="id"))
head(exprSet_LS)

p=ggplot(exprSet_LS,aes(x=Var2,y=value,fill=Sample))+geom_boxplot()
print(p)


design.factor = factor(pheno$Sample, levels=c("control","case"))
design.matrix = model.matrix(~0+design.factor)
colnames(design.matrix) = levels(design.factor)
design.matrix


library(limma)
fit <- lmFit(exprSet, design.matrix)
cont.matrix <- makeContrasts(case-control, levels=design.matrix)
fit2 <- contrasts.fit(fit, cont.matrix)
fit2 <- eBayes(fit2)
DEG <- topTable(fit2,adjust="fdr",sort.by="B",number=100000)
head(DEG)

library("annotate")
library("illuminaHumanWGDASLv4.db")
DEG$Symbols<-getSYMBOL(rownames(DEG),"illuminaHumanWGDASLv4.db")
DEG$ENTREZID<-getEG(rownames(DEG),"illuminaHumanWGDASLv4.db")
DEG=na.omit(DEG)
head(DEG)
write.table(DEG,"DEG.txt")
DEG <- read.csv("./DEG.txt", row.names=NULL, sep="")
colnames(DEG) = c("ID","logFC", "AveExpr", "t", "P.Value", "adj.P.Val", "B" ,"Gene.symbol" ,"ENTREZID")

library(tidyverse)
a=as.data.frame(exprSet)
expr_matrix=rownames_to_column(a,var="ID")
ID_gene=dplyr::select(as.data.frame(DEG),ID,Gene.symbol)
gene_expr=left_join(ID_gene,expr_matrix,by="ID")
gene_expr=na.omit(gene_expr)
gene_expr_means=gene_expr %>% mutate(expr_means = rowSums(.[3:14])/12)
gene_expr_means_desc=arrange(gene_expr_means, desc(expr_means))
gene_expr_means_desc_dis=distinct(gene_expr_means_desc, Gene.symbol, .keep_all = TRUE)
gene_expr_means_desc_dis_col=column_to_rownames(gene_expr_means_desc_dis,var = "Gene.symbol") [,2:13]
write.csv(gene_expr_means_desc_dis_col,"unigene_expr.csv")
unigene_expr=gene_expr_means_desc_dis_col


library(limma)
fit <- lmFit(unigene_expr, design.matrix)
cont.matrix <- makeContrasts(case-control, levels=design.matrix)
fit2 <- contrasts.fit(fit, cont.matrix)
fit2 <- eBayes(fit2)
DEG_unigene_expr <- topTable(fit2,adjust="fdr",sort.by="B",number=100000)
head(DEG_unigene_expr)
write.table(DEG_unigene_expr,"DEG_unigene_expr.txt")


res <- DEG_unigene_expr
logFC_cutoff <- 1
res$change = as.factor(ifelse(res$P.Value < 0.01 & abs(res$logFC) > logFC_cutoff,
                              ifelse(res$logFC > logFC_cutoff,
                                     "UP", "DOWN"), "NOT"))
this_tile <- paste0("Cutoff for logFC is ", round(logFC_cutoff, 3), "\nThe number
of up gene is ", nrow(res[res$change ==
                            "UP", ]), "\nThe number of down gene is ", nrow(res[res$change == "DOWN", ]))
## Construct the plot object
library(ggplot2)
ggplot(data = res, aes(x = logFC, y = -log10(P.Value), color = change)) +
  geom_point(alpha = 0.4, size = 1.75) +
  theme_set(theme_set(theme_bw(base_size = 20))) + xlab("log2 fold change") +
  ylab("-log10 p-value") + ggtitle(this_tile) +
  theme(plot.title = element_text(size = 15, hjust = 0.5)) +
  scale_colour_manual(values = c("blue", "black",
                                 "red")) ## corresponding to the levels(res$change)
write.table(res,"res.txt")
